# Supplementary material for: Phenotypic and Molecular Characteristics of the MDR Efflux Pump Gene-Carrying Stenotrophomonas maltophilia Strains Isolated in Warsaw, Poland
Source: Biology (Basel). 2022 Jan 10;11(1):105. doi: 10.3390/biology11010105 (PMC8772754; doi:10.3390/biology11010105)
Supplement: Supplementary file 1 [file biology-11-00105-s001.zip]

Archive with 1 entries (1 files):
- biology-1520413-supplementary.pdf
